# Supplementary material for: Regulation of Cyclooxygenase-2 Expression in Human T Cells by Glucocorticoid Receptor-Mediated Transrepression of Nuclear Factor of Activated T Cells
Source: Int J Mol Sci. 2022 Oct 31;23(21):13275. doi: 10.3390/ijms232113275 (PMC9653600; doi:10.3390/ijms232113275)
Supplement: Supplementary file 1 [file ijms-23-13275-s001.zip]

Archive with 1 entries (1 files):
- ijms-1869201-supplementary.pdf
